# Supplementary material for: Cytotoxic Cyclolignans Obtained by the Enlargement of the Cyclolignan Skeleton of Podophyllic Aldehyde, a Selective Podophyllotoxin-Derived Cyclolignan
Source: Molecules. 2024 Mar 23;29(7):1442. doi: 10.3390/molecules29071442 (PMC11013179; doi:10.3390/molecules29071442)
Supplement: Supplementary file 1 [file molecules-29-01442-s001.zip]

Archive with 1 entries (1 files):
- molecules-2926553-supplementary.pdf
